# Supplementary material for: Agro-morphological and genetic variability analysis in oat germplasms with special emphasis on food and feed
Source: PLoS One. 2023 Feb 8;18(2):e0280450. doi: 10.1371/journal.pone.0280450 (PMC9907803; doi:10.1371/journal.pone.0280450)
Supplement: S3 Table — (XLSX) [file pone.0280450.s005.xlsx]

## Sheet: Sheet1
S.No	Marker	Alleles	Size	JHO-822	OL-1869-1/OL-13	PS-7	OS-424	OL-1802-1/OL-12	OL-1769-1	OS-403	HJ-8	NDO-711	OL-1804	JHO-851	OS-377	PLP-1	NDO-1101	HFO-114	NDO-1	KENT	UPO-94	JHO-99-1	RO-19	NDO-2	OL-14	OL-1760/OL-11	OL-10	BLANK	JHO-2010-1	NDO-10	UPO-212	OL-1802	OL-1876-2	SKO-96	UPO-06-1	OL-1896	OS-405	RO-11-1	OS-6	OS-346	JHO-99-2	CSAOFC-14-4	CSAOFC-14-1	CSAOFC-11-1	NDO-601	OS-6	KENT	CSAOFC-12-1	CSAOFC-12-2
1	UBC-807	A	250	1	1	1	1	1	1		1	1	1	1	1	1	1	1	1	1	1	1	1	1	1	1	1	1	1	1	1	1	1	1	1	1	1	1	1	1	1		1	1	1	1	1	1
		B	400	1	1	1	1	1	1		1	1	1	1		1	1	1	1	1	1	1	1	1	1	1	1	1	1	1	1	1	1	1	1	1	1	1	1	1	1	1	1	1	1	1	1
		C	450	1	1	1	1	1	1		1	1	1	1	1		1	1	1	1	1	1	1	1	1	1		1	1		1	1	1	1	1	1	1	1	1	1	1	1	1	1	1	1	1	1	1
		D	550		1	1	1	1	1		1	1	1	1	1	1	1	1	1	1	1	1	1	1	1	1	1	1	1	1	1	1	1	1	1	1	1	1	1	1	1	1	1	1	1	1	1	1
2	UBC-808	A	500	1	1	1	1	1	1	1	1	1		1	1	1		1																1		1	1	1	1	1		1	1	1	1	1		1	1
		B	700	1	1	1	1	1	1	1	1	1	1	1	1	1	1	1	1	1	1	1	1	1	1	1	1	1	1	1	1	1	1	1	1	1	1	1	1	1	1	1	1	1	1	1	1	1	1
		C	800	1	1	1	1	1	1	1	1	1	1	1	1	1	1	1	1	1	1	1	1	1	1	1	1	1	1	1	1	1	1	1	1	1	1	1	1	1	1	1	1	1	1	1	1	1	1
		D	900	1	1	1	1	1	1	1	1	1	1	1	1	1	1	1	1	1	1	1	1	1	1	1	1	1	1	1	1	1	1	1	1	1	1	1	1	1	1	1	1	1	1	1	1	1	1
3	UBC-824	A	400		1		1		1			1		1						1	1																1
		B	500													1	1	1	1	1	1	1	1	1	1	1
		C	600	1	1	1	1	1	1	1	1	1	1	1	1	1	1	1	1	1	1		1	1	1	1	1	1	1	1	1	1	1	1	1	1	1	1	1	1	1	1	1	1	1	1	1	1	1
4	UBC-812	A	400	1	1	1	1	1	1	1						1	1	1	1	1	1	1	1					1	1	1	1	1	1	1	1	1	1					1	1	1	1	1
		B	500	1	1	1			1	1	1	1	1	1	1	1	1		1	1	1	1	1	1	1			1	1			1			1	1	1	1	1	1		1	1	1	1	1	1	1
		C	950	1	1		1	1	1	1	1	1	1	1	1	1	1		1	1	1	1	1	1	1	1	1									1	1		1	1			1	1		1	1	1	1
5	UBC-811	A	1050	1	1	1	1	1	1	1	1	1		1		1	1	1	1	1	1	1	1	1				1	1	1	1	1	1	1	1	1						1	1	1	1	1	1	1	1
		B	1100	1	1	1	1	1	1	1		1	1	1	1	1	1	1	1	1	1	1	1	1	1	1		1	1	1						1	1	1	1	1	1	1	1	1	1	1	1	1	1
6	UBC-827	A	200	1	1	1	1	1	1	1	1	1	1	1	1	1				1	1	1	1	1	1	1	1	1	1	1	1	1	1	1	1	1	1	1
		B	600	1	1	1	1	1	1	1	1	1				1	1	1	1	1	1	1	1	1	1			1	1	1	1	1	1	1	1	1	1	1	1	1	1	1	1	1	1	1	1	1	1
		C	700	1	1											1	1	1	1	1	1		1		1			1	1	1	1	1	1		1	1				1	1	1	1	1	1	1			1
7	UBC-818	A	900	1	1				1	1	1	1	1	1		1	1	1	1	1	1	1	1					1	1	1	1	1	1	1	1	1	1			1	1	1	1	1	1	1	1	1
		B	1050	1	1	1	1	1	1	1	1	1	1	1	1	1	1	1	1	1	1	1	1	1	1	1	1	1	1	1	1	1	1	1	1	1	1	1	1	1	1	1	1	1		1	1	1	1
		C	1100	1	1	1		1	1	1	1	1	1	1	1	1	1	1	1	1	1	1	1	1	1	1	1	1	1	1	1	1	1	1	1	1	1	1	1	1	1	1	1	1	1	1	1	1
8	UBC-815	A	450	1		1	1	1	1	1	1	1	1	1													1	1	1	1	1	1	1	1	1	1	1	1	1	1	1	1	1	1	1	1	1	1
		B	700	1	1		1	1	1			1	1	1	1	1	1	1	1	1	1	1		1		1	1		1	1	1	1	1		1			1	1	1		1			1	1	1
		C	900	1	1	1	1	1	1	1	1	1			1	1	1	1	1	1	1	1	1	1	1		1	1	1		1	1	1	1	1	1	1	1		1	1	1	1	1	1	1	1	1	1
		D	1000	1	1	1	1	1	1	1	1	1			1	1	1	1	1	1	1	1	1	1	1			1	1	1	1	1	1	1	1	1	1	1	1		1	1	1	1	1	1	1
9	UBC-826	A	500		1	1	1	1	1	1	1	1	1	1	1	1	1	1	1	1	1	1	1	1	1	1	1	1	1	1	1	1	1	1	1	1	1	1	1	1	1	1	1	1	1	1	1
		B	800	1	1	1	1	1	1	1	1	1	1	1	1	1	1	1	1	1	1	1	1	1	1	1	1	1	1	1	1	1	1	1	1	1	1	1	1		1	1	1	1	1	1	1	1
		C	900	1	1	1	1	1	1	1	1	1	1	1	1	1	1	1	1	1	1	1		1	1	1	1	1	1	1	1	1	1	1	1	1	1	1	1		1	1	1	1	1	1	1	1	1
		D	1150	1	1	1		1	1	1	1	1			1	1	1	1	1	1				1	1	1	1	1	1	1	1	1	1	1	1	1		1	1		1	1	1	1	1	1	1	1
10	UBC-809	A	600	1	1	1	1	1	1	1	1	1	1	1	1	1	1	1	1	1	1	1	1	1	1	1	1	1	1	1	1	1	1	1	1	1	1	1	1	1	1	1	1	1	1	1	1	1
		B	700	1	1	1	1	1	1	1	1	1	1	1	1	1	1	1	1	1	1	1	1	1	1	1	1	1	1	1	1	1	1	1	1	1	1	1	1	1	1	1	1	1	1	1	1	1	1
		C	800	1	1	1	1	1	1	1	1	1	1	1	1	1	1	1	1	1	1	1	1	1	1	1	1	1	1	1	1	1	1	1	1	1	1	1	1	1	1	1	1	1	1	1	1	1	1
11	UBC-810	A	400	1	1	1	1	1	1	1	1	1	1	1	1	1	1	1	1	1	1	1	1	1	1	1	1	1	1	1	1	1	1	1	1	1	1	1	1	1	1	1	1	1	1	1	1		1
		B	700	1	1	1	1	1	1	1	1	1	1		1	1	1	1	1	1	1	1	1	1	1	1	1	1	1	1	1	1	1			1	1	1	1	1		1	1	1	1	1	1	1	1
		C	1000	1	1	1	1	1	1	1	1	1	1	1	1	1	1	1	1	1	1	1	1	1	1	1	1	1	1	1	1	1	1	1	1	1	1	1	1	1	1	1	1	1	1	1	1	1	1
12	UBC-819	A	900				1					1								1	1																1				1
		B	1100	1	1	1	1	1	1	1	1	1	1	1	1	1	1	1	1		1	1	1	1	1	1	1	1	1	1	1	1	1	1	1	1	1	1	1	1	1	1	1	1	1	1	1	1	1
13	UBC-834	A	300	1	1	1	1		1	1	1	1	1	1	1		1				1	1	1		1			1	1	1	1	1		1	1	1	1	1	1	1	1	1	1	1	1	1	1	1	1
		B	600	1	1	1	1	1	1	1	1	1	1	1	1	1		1	1	1	1	1	1	1	1	1	1	1	1	1	1	1	1	1	1	1	1	1	1	1	1	1	1	1	1	1	1		1
		C	800	1	1	1	1	1	1	1	1	1	1	1	1	1	1	1	1	1	1	1	1	1	1	1	1	1	1	1	1	1	1	1	1	1	1	1	1	1	1	1	1	1	1	1	1	1	1
14	UBC-820	A	600	1	1	1	1	1	1	1	1	1	1	1	1	1	1	1	1	1	1	1	1	1	1	1	1	1	1	1	1	1	1	1	1	1	1	1	1	1	1	1	1	1	1	1	1		1
		B	900	1	1	1	1	1	1	1	1	1	1	1	1	1	1	1	1	1	1	1	1	1	1	1	1	1	1	1	1	1	1	1	1	1	1	1	1	1	1	1	1	1	1	1	1	1	1
		C	1050	1		1				1	1	1	1		1	1	1	1		1	1		1	1	1		1	1	1	1	1				1	1		1	1	1	1	1	1	1	1		1		1
15	UBC-825	A	700	1	1	1	1	1	1	1	1	1	1	1	1	1	1	1	1	1	1		1	1	1	1	1	1	1	1	1	1	1	1	1	1	1	1	1	1	1	1	1	1	1	1	1		1
		B	800	1	1	1	1	1	1	1	1	1	1	1	1	1	1	1	1	1	1	1	1	1	1	1	1	1	1	1	1	1	1	1	1	1	1	1	1	1	1	1	1	1	1	1	1		1
		C	900	1	1	1	1	1	1	1	1	1	1	1	1	1	1	1	1	1	1	1	1	1	1	1	1	1	1	1	1	1	1	1	1	1	1	1	1	1	1	1	1	1	1	1	1	1	1
16	UBC-856	A	500	1	1	1	1	1	1	1	1	1	1	1	1	1	1	1	1	1	1	1	1	1	1	1	1	1	1	1	1	1	1	1	1	1	1	1	1	1	1	1	1	1	1	1	1	1	1
		B	700	1	1	1	1	1	1	1	1	1	1	1	1	1	1	1	1	1	1	1	1	1	1	1	1	1	1	1	1	1	1	1	1	1	1	1	1	1	1	1	1	1	1	1	1	1	1
		C	800	1	1	1	1	1	1	1	1	1	1	1	1	1	1	1	1	1	1	1	1	1	1	1	1	1	1	1	1	1	1	1	1	1	1	1	1	1	1	1	1	1	1	1	1	1	1
17	UBC-841	A	500	1	1	1	1	1	1	1	1	1	1	1	1	1	1	1	1	1	1	1	1	1	1	1	1	1	1	1	1	1	1	1	1	1	1	1	1	1	1	1	1	1	1	1	1	1
		B	1000	1	1	1	1	1	1	1	1	1	1	1	1	1	1	1	1	1	1	1	1	1	1	1	1	1	1	1	1	1	1	1	1	1	1	1	1	1	1	1	1	1	1	1	1	1
		C	1050	1	1	1	1	1	1	1	1	1	1	1		1	1	1	1	1	1	1	1	1	1			1	1	1	1	1	1	1	1	1	1			1	1	1	1	1	1	1	1	1	1
		D	1100	1	1	1	1	1	1	1	1	1	1	1	1	1	1	1	1	1	1	1	1	1	1	1	1	1	1	1	1	1	1	1	1	1	1	1	1	1	1	1	1	1	1	1	1	1	1
18	UBC-825	A	0.4	1	1	1	1	1	1	1	1	1	1		1	1	1	1	1	1	1	1	1	1	1	1	1	1	1	1	1	1	1	1	1	1	1	1	1	1	1	1	1	1	1	1	1	1
		B	0.5		1			1	1												1											1		1	1				1										1
19	UBC-851	A	0.4	1	1	1	1	1	1	1	1	1	1	1	1	1	1	1	1	1	1	1	1	1	1	1	1	1	1	1	1	1	1	1	1	1	1	1	1	1	1	1	1	1	1	1	1	1
		B	0.45	1	1	1	1	1	1	1	1	1	1	1	1	1	1	1	1	1	1	1	1	1	1	1	1	1	1	1	1	1	1	1	1	1	1	1	1	1	1	1	1	1	1	1	1	1	1
		C	0.5	1	1	1	1	1	1	1	1	1	1	1		1	1	1	1	1	1		1	1	1		1	1	1	1	1	1	1	1	1	1	1	1		1	1	1	1	1	1	1	1	1
20	UBC-842	A	0.3	1	1	1	1	1	1	1	1	1	1	1	1	1	1	1	1	1	1	1	1	1	1	1	1	1	1	1	1	1	1	1	1	1	1	1	1	1	1	1	1	1	1	1	1	1	1
		B	0.4	1	1	1	1	1	1	1	1	1	1	1	1	1	1	1	1	1	1	1	1	1	1	1	1	1	1	1	1	1	1	1	1	1	1	1	1	1	1	1	1	1	1	1	1	1	1
		C	0.5	1	1	1	1	1	1		1	1	1	1	1	1	1	1	1	1	1	1	1	1	1	1	1	1	1	1	1	1	1	1		1	1	1	1	1	1	1	1	1	1	1		1	1
		D	0.55	1	1	1	1	1	1		1	1	1	1	1	1	1	1	1	1	1	1	1	1	1	1	1	1	1	1	1	1	1		1	1	1	1	1	1	1	1	1	1		1
21	UBC-817	A	0.35		1	1	1	1		1	1	1	1	1		1		1	1								1	1	1	1	1	1	1	1	1	1	1	1	1	1	1	1		1	1	1	1
		B	0.55	1	1	1	1	1	1	1	1	1	1	1	1	1	1	1	1	1	1	1	1	1	1	1	1	1	1	1	1	1	1	1	1	1	1	1	1	1	1	1	1	1	1	1	1
		C	0.6	1	1	1	1	1	1	1	1	1	1	1	1	1	1	1	1	1	1	1	1	1	1	1	1	1		1	1	1	1	1	1	1	1	1	1	1	1	1		1	1	1	1	1	1
22	UBC-840	A	0.35	1	1	1	1	1	1	1	1	1	1	1	1	1	1	1	1	1	1	1	1	1	1	1	1	1	1	1	1	1	1	1	1	1	1	1	1	1	1	1	1	1	1	1	1		1
		B	0.4	1	1	1	1	1	1	1	1	1	1	1		1	1	1	1	1	1	1	1	1	1	1	1	1	1	1	1	1	1	1	1	1	1	1	1	1	1	1	1	1	1	1	1	1	1
		C	0.5	1	1	1	1	1	1	1	1	1	1	1		1	1	1	1	1	1	1	1	1	1	1	1	1	1	1	1	1	1	1	1	1	1	1	1	1	1	1	1	1	1	1	1		1
		D	0.55	1	1	1	1	1	1	1	1	1	1	1	1	1	1	1	1	1	1	1	1	1	1	1	1	1	1	1	1	1	1	1	1	1	1		1	1	1	1	1	1	1	1	1		1

## Sheet: Sheet2
S.No	Marker	Alleles	Size	JHO-822	OL-1869-1/OL-13	PS-7	OS-424	OL-1802-1/OL-12	OL-1769-1	OS-403	HJ-8	NDO-711	OL-1804	JHO-851	OS-377	PLP-1	NDO-1101	HFO-114	NDO-1	KENT	UPO-94	JHO-99-1	RO-19	NDO-2	OL-14	OL-1760/OL-11	OL-10	BLANK	JHO-2010-1	NDO-10	UPO-212	OL-1802	OL-1876-2	SKO-96	UPO-06-1	OL-1896	OS-405	RO-11-1	OS-6	OS-346	JHO-99-2	CSAOFC-14-4	CSAOFC-14-1	CSAOFC-11-1	NDO-601	OS-6	KENT	CSAOFC-12-1	CSAOFC-12-2
1	UBC-807	A	250	1	1	1	1	1	1		1	1	1	1	1	1	1	1	1	1	1	1	1	1	1	1	1	1	1	1	1	1	1	1	1	1	1	1	1	1	1		1	1	1	1	1	1
		B	400	1	1	1	1	1	1		1	1	1	1		1	1	1	1	1	1	1	1	1	1	1	1	1	1	1	1	1	1	1	1	1	1	1	1	1	1	1	1	1	1	1	1
		C	450	1	1	1	1	1	1		1	1	1	1	1		1	1	1	1	1	1	1	1	1	1		1	1		1	1	1	1	1	1	1	1	1	1	1	1	1	1	1	1	1	1	1
		D	550		1	1	1	1	1		1	1	1	1	1	1	1	1	1	1	1	1	1	1	1	1	1	1	1	1	1	1	1	1	1	1	1	1	1	1	1	1	1	1	1	1	1	1
2	UBC-808	A	500	1	1	1	1	1	1	1	1	1		1	1	1		1																1		1	1	1	1	1		1	1	1	1	1		1	1
		B	700	1	1	1	1	1	1	1	1	1	1	1	1	1	1	1	1	1	1	1	1	1	1	1	1	1	1	1	1	1	1	1	1	1	1	1	1	1	1	1	1	1	1	1	1	1	1
		C	800	1	1	1	1	1	1	1	1	1	1	1	1	1	1	1	1	1	1	1	1	1	1	1	1	1	1	1	1	1	1	1	1	1	1	1	1	1	1	1	1	1	1	1	1	1	1
		D	900	1	1	1	1	1	1	1	1	1	1	1	1	1	1	1	1	1	1	1	1	1	1	1	1	1	1	1	1	1	1	1	1	1	1	1	1	1	1	1	1	1	1	1	1	1	1
3	UBC-824	A	400		1		1		1			1		1						1	1																1
		B	500													1	1	1	1	1	1	1	1	1	1	1
		C	600	1	1	1	1	1	1	1	1	1	1	1	1	1	1	1	1	1	1		1	1	1	1	1	1	1	1	1	1	1	1	1	1	1	1	1	1	1	1	1	1	1	1	1	1	1
4	UBC-812	A	400	1	1	1	1	1	1	1						1	1	1	1	1	1	1	1					1	1	1	1	1	1	1	1	1	1					1	1	1	1	1
		B	500	1	1	1			1	1	1	1	1	1	1	1	1		1	1	1	1	1	1	1			1	1			1			1	1	1	1	1	1		1	1	1	1	1	1	1
		C	950	1	1		1	1	1	1	1	1	1	1	1	1	1		1	1	1	1	1	1	1	1	1									1	1		1	1			1	1		1	1	1	1
5	UBC-811	A	1050	1	1	1	1	1	1	1	1	1		1		1	1	1	1	1	1	1	1	1				1	1	1	1	1	1	1	1	1						1	1	1	1	1	1	1	1
		B	1100	1	1	1	1	1	1	1		1	1	1	1	1	1	1	1	1	1	1	1	1	1	1		1	1	1						1	1	1	1	1	1	1	1	1	1	1	1	1	1
6	UBC-827	A	200	1	1	1	1	1	1	1	1	1	1	1	1	1				1	1	1	1	1	1	1	1	1	1	1	1	1	1	1	1	1	1	1
		B	600	1	1	1	1	1	1	1	1	1				1	1	1	1	1	1	1	1	1	1			1	1	1	1	1	1	1	1	1	1	1	1	1	1	1	1	1	1	1	1	1	1
		C	700	1	1											1	1	1	1	1	1		1		1			1	1	1	1	1	1		1	1				1	1	1	1	1	1	1			1
7	UBC-818	A	900	1	1				1	1	1	1	1	1		1	1	1	1	1	1	1	1					1	1	1	1	1	1	1	1	1	1			1	1	1	1	1	1	1	1	1
		B	1050	1	1	1	1	1	1	1	1	1	1	1	1	1	1	1	1	1	1	1	1	1	1	1	1	1	1	1	1	1	1	1	1	1	1	1	1	1	1	1	1	1		1	1	1	1
		C	1100	1	1	1		1	1	1	1	1	1	1	1	1	1	1	1	1	1	1	1	1	1	1	1	1	1	1	1	1	1	1	1	1	1	1	1	1	1	1	1	1	1	1	1	1
8	UBC-815	A	450	1		1	1	1	1	1	1	1	1	1													1	1	1	1	1	1	1	1	1	1	1	1	1	1	1	1	1	1	1	1	1	1
		B	700	1	1		1	1	1			1	1	1	1	1	1	1	1	1	1	1		1		1	1		1	1	1	1	1		1			1	1	1		1			1	1	1
		C	900	1	1	1	1	1	1	1	1	1			1	1	1	1	1	1	1	1	1	1	1		1	1	1		1	1	1	1	1	1	1	1		1	1	1	1	1	1	1	1	1	1
		D	1000	1	1	1	1	1	1	1	1	1			1	1	1	1	1	1	1	1	1	1	1			1	1	1	1	1	1	1	1	1	1	1	1		1	1	1	1	1	1	1
9	UBC-826	A	500		1	1	1	1	1	1	1	1	1	1	1	1	1	1	1	1	1	1	1	1	1	1	1	1	1	1	1	1	1	1	1	1	1	1	1	1	1	1	1	1	1	1	1
		B	800	1	1	1	1	1	1	1	1	1	1	1	1	1	1	1	1	1	1	1	1	1	1	1	1	1	1	1	1	1	1	1	1	1	1	1	1		1	1	1	1	1	1	1	1
		C	900	1	1	1	1	1	1	1	1	1	1	1	1	1	1	1	1	1	1	1		1	1	1	1	1	1	1	1	1	1	1	1	1	1	1	1		1	1	1	1	1	1	1	1	1
		D	1150	1	1	1		1	1	1	1	1			1	1	1	1	1	1				1	1	1	1	1	1	1	1	1	1	1	1	1		1	1		1	1	1	1	1	1	1	1
10	UBC-809	A	600	1	1	1	1	1	1	1	1	1	1	1	1	1	1	1	1	1	1	1	1	1	1	1	1	1	1	1	1	1	1	1	1	1	1	1	1	1	1	1	1	1	1	1	1	1
		B	700	1	1	1	1	1	1	1	1	1	1	1	1	1	1	1	1	1	1	1	1	1	1	1	1	1	1	1	1	1	1	1	1	1	1	1	1	1	1	1	1	1	1	1	1	1	1
		C	800	1	1	1	1	1	1	1	1	1	1	1	1	1	1	1	1	1	1	1	1	1	1	1	1	1	1	1	1	1	1	1	1	1	1	1	1	1	1	1	1	1	1	1	1	1	1
11	UBC-810	A	400	1	1	1	1	1	1	1	1	1	1	1	1	1	1	1	1	1	1	1	1	1	1	1	1	1	1	1	1	1	1	1	1	1	1	1	1	1	1	1	1	1	1	1	1		1
		B	700	1	1	1	1	1	1	1	1	1	1		1	1	1	1	1	1	1	1	1	1	1	1	1	1	1	1	1	1	1			1	1	1	1	1		1	1	1	1	1	1	1	1
		C	1000	1	1	1	1	1	1	1	1	1	1	1	1	1	1	1	1	1	1	1	1	1	1	1	1	1	1	1	1	1	1	1	1	1	1	1	1	1	1	1	1	1	1	1	1	1	1
12	UBC-819	A	900				1					1								1	1																1				1
		B	1100	1	1	1	1	1	1	1	1	1	1	1	1	1	1	1	1		1	1	1	1	1	1	1	1	1	1	1	1	1	1	1	1	1	1	1	1	1	1	1	1	1	1	1	1	1
13	UBC-834	A	300	1	1	1	1		1	1	1	1	1	1	1		1				1	1	1		1			1	1	1	1	1		1	1	1	1	1	1	1	1	1	1	1	1	1	1	1	1
		B	600	1	1	1	1	1	1	1	1	1	1	1	1	1		1	1	1	1	1	1	1	1	1	1	1	1	1	1	1	1	1	1	1	1	1	1	1	1	1	1	1	1	1	1		1
		C	800	1	1	1	1	1	1	1	1	1	1	1	1	1	1	1	1	1	1	1	1	1	1	1	1	1	1	1	1	1	1	1	1	1	1	1	1	1	1	1	1	1	1	1	1	1	1
14	UBC-820	A	600	1	1	1	1	1	1	1	1	1	1	1	1	1	1	1	1	1	1	1	1	1	1	1	1	1	1	1	1	1	1	1	1	1	1	1	1	1	1	1	1	1	1	1	1		1
		B	900	1	1	1	1	1	1	1	1	1	1	1	1	1	1	1	1	1	1	1	1	1	1	1	1	1	1	1	1	1	1	1	1	1	1	1	1	1	1	1	1	1	1	1	1	1	1
		C	1050	1		1				1	1	1	1		1	1	1	1		1	1		1	1	1		1	1	1	1	1				1	1		1	1	1	1	1	1	1	1		1		1
15	UBC-825	A	700	1	1	1	1	1	1	1	1	1	1	1	1	1	1	1	1	1	1		1	1	1	1	1	1	1	1	1	1	1	1	1	1	1	1	1	1	1	1	1	1	1	1	1		1
		B	800	1	1	1	1	1	1	1	1	1	1	1	1	1	1	1	1	1	1	1	1	1	1	1	1	1	1	1	1	1	1	1	1	1	1	1	1	1	1	1	1	1	1	1	1		1
		C	900	1	1	1	1	1	1	1	1	1	1	1	1	1	1	1	1	1	1	1	1	1	1	1	1	1	1	1	1	1	1	1	1	1	1	1	1	1	1	1	1	1	1	1	1	1	1
16	UBC-856	A	500	1	1	1	1	1	1	1	1	1	1	1	1	1	1	1	1	1	1	1	1	1	1	1	1	1	1	1	1	1	1	1	1	1	1	1	1	1	1	1	1	1	1	1	1	1	1
		B	700	1	1	1	1	1	1	1	1	1	1	1	1	1	1	1	1	1	1	1	1	1	1	1	1	1	1	1	1	1	1	1	1	1	1	1	1	1	1	1	1	1	1	1	1	1	1
		C	800	1	1	1	1	1	1	1	1	1	1	1	1	1	1	1	1	1	1	1	1	1	1	1	1	1	1	1	1	1	1	1	1	1	1	1	1	1	1	1	1	1	1	1	1	1	1
17	UBC-841	A	500	1	1	1	1	1	1	1	1	1	1	1	1	1	1	1	1	1	1	1	1	1	1	1	1	1	1	1	1	1	1	1	1	1	1	1	1	1	1	1	1	1	1	1	1	1
		B	1000	1	1	1	1	1	1	1	1	1	1	1	1	1	1	1	1	1	1	1	1	1	1	1	1	1	1	1	1	1	1	1	1	1	1	1	1	1	1	1	1	1	1	1	1	1
		C	1050	1	1	1	1	1	1	1	1	1	1	1		1	1	1	1	1	1	1	1	1	1			1	1	1	1	1	1	1	1	1	1			1	1	1	1	1	1	1	1	1	1
		D	1100	1	1	1	1	1	1	1	1	1	1	1	1	1	1	1	1	1	1	1	1	1	1	1	1	1	1	1	1	1	1	1	1	1	1	1	1	1	1	1	1	1	1	1	1	1	1
18	UBC-825	A	0.4	1	1	1	1	1	1	1	1	1	1		1	1	1	1	1	1	1	1	1	1	1	1	1	1	1	1	1	1	1	1	1	1	1	1	1	1	1	1	1	1	1	1	1	1
		B	0.5		1			1	1												1											1		1	1				1										1
19	UBC-851	A	0.4	1	1	1	1	1	1	1	1	1	1	1	1	1	1	1	1	1	1	1	1	1	1	1	1	1	1	1	1	1	1	1	1	1	1	1	1	1	1	1	1	1	1	1	1	1
		B	0.45	1	1	1	1	1	1	1	1	1	1	1	1	1	1	1	1	1	1	1	1	1	1	1	1	1	1	1	1	1	1	1	1	1	1	1	1	1	1	1	1	1	1	1	1	1	1
		C	0.5	1	1	1	1	1	1	1	1	1	1	1		1	1	1	1	1	1		1	1	1		1	1	1	1	1	1	1	1	1	1	1	1		1	1	1	1	1	1	1	1	1
20	UBC-842	A	0.3	1	1	1	1	1	1	1	1	1	1	1	1	1	1	1	1	1	1	1	1	1	1	1	1	1	1	1	1	1	1	1	1	1	1	1	1	1	1	1	1	1	1	1	1	1	1
		B	0.4	1	1	1	1	1	1	1	1	1	1	1	1	1	1	1	1	1	1	1	1	1	1	1	1	1	1	1	1	1	1	1	1	1	1	1	1	1	1	1	1	1	1	1	1	1	1
		C	0.5	1	1	1	1	1	1		1	1	1	1	1	1	1	1	1	1	1	1	1	1	1	1	1	1	1	1	1	1	1	1		1	1	1	1	1	1	1	1	1	1	1		1	1
		D	0.55	1	1	1	1	1	1		1	1	1	1	1	1	1	1	1	1	1	1	1	1	1	1	1	1	1	1	1	1	1		1	1	1	1	1	1	1	1	1	1		1
21	UBC-817	A	0.35		1	1	1	1		1	1	1	1	1		1		1	1								1	1	1	1	1	1	1	1	1	1	1	1	1	1	1	1		1	1	1	1
		B	0.55	1	1	1	1	1	1	1	1	1	1	1	1	1	1	1	1	1	1	1	1	1	1	1	1	1	1	1	1	1	1	1	1	1	1	1	1	1	1	1	1	1	1	1	1
		C	0.6	1	1	1	1	1	1	1	1	1	1	1	1	1	1	1	1	1	1	1	1	1	1	1	1	1		1	1	1	1	1	1	1	1	1	1	1	1	1		1	1	1	1	1	1
22	UBC-840	A	0.35	1	1	1	1	1	1	1	1	1	1	1	1	1	1	1	1	1	1	1	1	1	1	1	1	1	1	1	1	1	1	1	1	1	1	1	1	1	1	1	1	1	1	1	1		1
		B	0.4	1	1	1	1	1	1	1	1	1	1	1		1	1	1	1	1	1	1	1	1	1	1	1	1	1	1	1	1	1	1	1	1	1	1	1	1	1	1	1	1	1	1	1	1	1
		C	0.5	1	1	1	1	1	1	1	1	1	1	1		1	1	1	1	1	1	1	1	1	1	1	1	1	1	1	1	1	1	1	1	1	1	1	1	1	1	1	1	1	1	1	1		1
		D	0.55	1	1	1	1	1	1	1	1	1	1	1	1	1	1	1	1	1	1	1	1	1	1	1	1	1	1	1	1	1	1	1	1	1	1		1	1	1	1	1	1	1	1	1		1
